# Supplementary material for: PAP8/pTAC6 Is Part of a Nuclear Protein Complex and Displays RNA Recognition Motifs of Viral Origin
Source: Int J Mol Sci. 2022 Mar 11;23(6):3059. doi: 10.3390/ijms23063059 (PMC8954402; doi:10.3390/ijms23063059)
Supplement: Supplementary file 1 [file ijms-23-03059-s001.zip › ijms-1600905-Supplementary Mat/TableS1.xlsx]

## Sheet: Transgenics
	Appendix Table S1
	#	transgene	Plamsid id	bR	Plant R	genotype	Cloning Informations
							fwd primer id	sequence (5'>3')	rev primer id	sequence (5'>3')	Comments/Reference
		Fragment Cloning
	1	cTP8	pBB478	carb			oPAP8orf_FXN	ctcgagccATGGCGTCTTCCGCCGCTTCTCC	ocTP8_RBH	GGATCCATCGACGTCATCTACTTTAACG	pGem-T
	2	PAP8∆cTP-KpnIXbaI (matrix BB358)	pLC01				oPAP8DcTP_FK	GGTACCGCTGATGGAGGTGGAGCGGACG	oPAP8_RXba	tctagaTTAGAACCAATTTGAGACACTGAAGTCTCG	pGem-Teasy
	3	PAP8Nm5∆cTP-KpnIXbaI (matrix Ai02)	pLC02				oPAP8DcTP_FK	GGTACCGCTGATGGAGGTGGAGCGGACG	oPAP8_RXba	tctagaTTAGAACCAATTTGAGACACTGAAGTCTCG	pGem-Teasy
	4	cTP8-GFP-BirA	pBB496				VpBB421 + ipBB478 KpnI BamHI
	5	cTP4-GFP-NLSsv40-BirA	pBB599				VpBB421 + oNLSKpnF (GAAGAAGAAGCGCAAGGTCGAGGACCCTGGTAC) + oNLSKpnR (CAGGGTCCTCGACCTTGCGCTTCTTCTTCGTAC)
	6	p35S:cTP4-GFP-PAP8	pLC22				VpBB421 + ipLC01 KpnI XbaI
	7	p35S:cTP8-GFP-PA8Nm5	pLC03				VpBB496 + ipLC02 KpnI XbaI
		Functional complementation experiment
	8	pPAP8::PAP8	pBB389	spec	Hygro	p8-1					[27]
	9	pPAP8::PAP8Nm5	pAi10
	10	pPAP8::PAP8∆ctp	pAi15
	11	pPAP8::PAP8∆ctp	pBB612		Alligator	Ai10 (DG)	opAt2S3_FSbflI	cctgcagggaaaccaaattaacatagggt	oGFPKDEL_RBstB	ttcgaaTTACAGCTCGTCCTTGTACAGC	in pAi16
	12	pPAP8::cTP8-GFP-PAP8	pLC23		Hygro	p8-1	VpBB389 + ipLC21 XhoI XbaI
	13	pPAP8:cTP4-GFP-PAP8	pLC24				VpBB389 + ipLC22 XhoI XbaI
	14	pPAP8::cTP4-NLSsv40-GFP-PAP8Nm5	pLC16				VpBB389 + ipLC09 XhoI XbaI
	15	pPAP8::cTP8-GFP-PAP8Nm5	pLC05				VpBB389 + ipLC03 XhoI XbaI
	16	pPAP8::cTP8-NLS8-PAP8Nm5	pBB647				oP8nls_BK1	GATCCGGAGGAAGAAAAAGGGATAGGAAGGATGACGGTAC	oP8nls_BK2	CGTCATCCTTCCTATCCCTTTTTCTTCCTCCG
		Sub-cellular localisation experiment and complementation tests
	17	p35S:cTP8-GFP-PAP8	pLC21	carb	-	onion cells	VpBB496 + ipLC01 KpnI XbaI
	18	pPAP8:cTP8-GFP-NLSsv40-PA8Nm5	pLC09				VpBB599 + ipLC02 KpnI XbaI
	19	p35S::PAP10-RFP	pBB301								[27]
		Split YFP experiment
	20	p35S::PAP8ΔcTP-YC	pBB526	carb	-	onion cells					[27]
	21	p35S::PAP5ΔcTP-NY	pRT12
	22	p35S::PAP7ΔcTP-NY	pBB512a				oPAP7Dc_FXho	ctcgagATGGCTTCCGAAGAATCTTCCTCG	oPAP7_RBH1	GGATCCCCATAGAGTAACCGTTCTTGATAGATGTC	in pBB333
	23	p35S::PAP7ΔcTP-YC	pBB513a								in pBB334
	24	p35S::PAP12ΔcTP-NY	pBB524a				oPAP12_DcTP_FXho	ctcgagATGTGTGGGATTCAGAGAGATGATAATGG	oPAP12orf_RBH	GGATCCCCAGTGTAGTACTCCAACAAATAGCC	in pBB333
		Protein Production
	25	H6-PAP8∆ctp	pBB631	carb	-	Rosetta2	oPAP8DcTP_FMfe	CAATTGGCTGATGGAGGTGGAGCGGACG	oPAP8_RstopN	gcggccgcTTAGAACCAATTTGAGACACTG
	Table S1| Plasmid overview and the primers used for their cloning. (bR: bacterial resistance to antibiotics; carb, carbenicillin; kan, kanamycin; spec, spectinomycin. PlantR, plant resistance used as the selection marker and brought by the binary vector: Hygro, hygromycin. Genotype used for this study: Col-0 or wt, wild type Columbia; p8-1, heterogeneous progeny from individual heterozygotes pap8…
